# Supplementary material for: Active eukaryotes in drinking water distribution systems of ground and surface waterworks
Source: Microbiome. 2019 Jul 3;7:99. doi: 10.1186/s40168-019-0715-5 (PMC6610866; doi:10.1186/s40168-019-0715-5)
Supplement: Supplementary file 10 — Metadata file of samples (Table S12.) and DNA/RNA pairs (Table S13.) (XLSX 50 kb) [file 40168_2019_715_MOESM10_ESM.xlsx]

## Sheet: Table S12 Metadata
Table S12. Metadata.
*Sample ID example: microwell plate ID_Template (DNA or RNA)_Sampletype (Cold "Co", Hot "Wa", pipeline biofilm "Bi", watermeter biofilm "WM", watermeter water "WMDEUF")_DWDS (A–E)_Location in DWDS (1 to 3)_sampling week 1 or 2 (wk1-wk2)
Sample ID*	Study	Sample	DNA/RNA	Sampletype	DWDS	Location	season	Origin of the water	Type of disinfection	Analysed or excluded	Sampling date
1A06_DNA_Co_A_1_wk1	dwdsome	Sample	DNA	cold water	A	1	Winter	Artificial groundwater	No disinfection	Analysed	2015-01-13
1A10_DNA_Co_A_1_wk2	dwdsome	Sample	DNA	cold water	A	1	Winter	Artificial groundwater	No disinfection	Analysed	2015-01-20
2A01_DNA_Co_A_1_wk1	dwdsome	Sample	DNA	cold water	A	1	Spring	Artificial groundwater	No disinfection	Analysed	2015-04-07
2A09_DNA_Co_A_1_wk2	dwdsome	Sample	DNA	cold water	A	1	Spring	Artificial groundwater	No disinfection	Analysed	2015-04-13
3A01_DNA_Co_A_1_wk1	dwdsome	Sample	DNA	cold water	A	1	Summer	Artificial groundwater	No disinfection	Analysed	2015-08-03
3A09_DNA_Co_A_1_wk2	dwdsome	Sample	DNA	cold water	A	1	Summer	Artificial groundwater	No disinfection	Analysed	2015-08-10
4E01_DNA_Co_A_1_wk1	dwdsome	Sample	DNA	cold water	A	1	Autumn	Artificial groundwater	No disinfection	Analysed	2015-10-19
4E09_DNA_Co_A_1_wk2	dwdsome	Sample	DNA	cold water	A	1	Autumn	Artificial groundwater	No disinfection	Analysed	2015-10-26
1A07_DNA_Co_A_2_wk1	dwdsome	Sample	DNA	cold water	A	2	Winter	Artificial groundwater	No disinfection	Analysed	2015-01-13
1A11_DNA_Co_A_2_wk2	dwdsome	Sample	DNA	cold water	A	2	Winter	Artificial groundwater	No disinfection	Analysed	2015-01-20
2A02_DNA_Co_A_2_wk1	dwdsome	Sample	DNA	cold water	A	2	Spring	Artificial groundwater	No disinfection	Analysed	2015-04-07
2A11_DNA_Co_A_2_wk2	dwdsome	Sample	DNA	cold water	A	2	Spring	Artificial groundwater	No disinfection	Analysed	2015-04-13
3A02_DNA_Co_A_2_wk1	dwdsome	Sample	DNA	cold water	A	2	Summer	Artificial groundwater	No disinfection	Analysed	2015-08-03
3A10_DNA_Co_A_2_wk2	dwdsome	Sample	DNA	cold water	A	2	Summer	Artificial groundwater	No disinfection	Analysed	2015-08-10
4E02_DNA_Co_A_2_wk1	dwdsome	Sample	DNA	cold water	A	2	Autumn	Artificial groundwater	No disinfection	Analysed	2015-10-19
4E10_DNA_Co_A_2_wk2	dwdsome	Sample	DNA	cold water	A	2	Autumn	Artificial groundwater	No disinfection	Analysed	2015-10-26
1A09_DNA_Co_A_3_wk1	dwdsome	Sample	DNA	cold water	A	3	Winter	Artificial groundwater	No disinfection	Analysed	2015-01-13
1B01_DNA_Co_A_3_wk2	dwdsome	Sample	DNA	cold water	A	3	Winter	Artificial groundwater	No disinfection	Analysed	2015-01-20
2A04_DNA_Co_A_3_wk1	dwdsome	Sample	DNA	cold water	A	3	Spring	Artificial groundwater	No disinfection	Analysed	2015-04-07
2B01_DNA_Co_A_3_wk2	dwdsome	Sample	DNA	cold water	A	3	Spring	Artificial groundwater	No disinfection	Analysed	2015-04-13
3A12_DNA_Co_A_3_wk2	dwdsome	Sample	DNA	cold water	A	3	Summer	Artificial groundwater	No disinfection	Analysed	2015-08-10
4E04_DNA_Co_A_3_wk1	dwdsome	Sample	DNA	cold water	A	3	Autumn	Artificial groundwater	No disinfection	Analysed	2015-10-19
4E12_DNA_Co_A_3_wk2	dwdsome	Sample	DNA	cold water	A	3	Autumn	Artificial groundwater	No disinfection	Analysed	2015-10-26
1A01_DNA_Co_B_1_wk1	dwdsome	Sample	DNA	cold water	B	1	Winter	Artificial groundwater	No disinfection	Analysed	2015-01-12
1B02_DNA_Co_B_1_wk2	dwdsome	Sample	DNA	cold water	B	1	Winter	Artificial groundwater	No disinfection	Analysed	2015-01-20
2A05_DNA_Co_B_1_wk1	dwdsome	Sample	DNA	cold water	B	1	Spring	Artificial groundwater	No disinfection	Analysed	2015-04-07
2B02_DNA_Co_B_1_wk2	dwdsome	Sample	DNA	cold water	B	1	Spring	Artificial groundwater	No disinfection	Analysed	2015-04-13
3A05_DNA_Co_B_1_wk1	dwdsome	Sample	DNA	cold water	B	1	Summer	Artificial groundwater	No disinfection	Analysed	2015-08-03
3B01_DNA_Co_B_1_wk2	dwdsome	Sample	DNA	cold water	B	1	Summer	Artificial groundwater	No disinfection	Analysed	2015-08-10
4E05_DNA_Co_B_1_wk1	dwdsome	Sample	DNA	cold water	B	1	Autumn	Artificial groundwater	No disinfection	Analysed	2015-10-19
4F01_DNA_Co_B_1_wk2	dwdsome	Sample	DNA	cold water	B	1	Autumn	Artificial groundwater	No disinfection	Analysed	2015-10-26
1A02_DNA_Co_B_2_wk1	dwdsome	Sample	DNA	cold water	B	2	Winter	Artificial groundwater	No disinfection	Analysed	2015-01-12
1B03_DNA_Co_B_2_wk2	dwdsome	Sample	DNA	cold water	B	2	Winter	Artificial groundwater	No disinfection	Analysed	2015-01-20
2A06_DNA_Co_B_2_wk1	dwdsome	Sample	DNA	cold water	B	2	Spring	Artificial groundwater	No disinfection	Analysed	2015-04-07
2B03_DNA_Co_B_2_wk2	dwdsome	Sample	DNA	cold water	B	2	Spring	Artificial groundwater	No disinfection	Analysed	2015-04-13
3A06_DNA_Co_B_2_wk1	dwdsome	Sample	DNA	cold water	B	2	Summer	Artificial groundwater	No disinfection	Analysed	2015-08-03
3B02_DNA_Co_B_2_wk2	dwdsome	Sample	DNA	cold water	B	2	Summer	Artificial groundwater	No disinfection	Analysed	2015-08-10
4E06_DNA_Co_B_2_wk1	dwdsome	Sample	DNA	cold water	B	2	Autumn	Artificial groundwater	No disinfection	Analysed	2015-10-19
4F02_DNA_Co_B_2_wk2	dwdsome	Sample	DNA	cold water	B	2	Autumn	Artificial groundwater	No disinfection	Analysed	2015-10-26
1A04_DNA_Co_B_3_wk1	dwdsome	Sample	DNA	cold water	B	3	Winter	Artificial groundwater	No disinfection	Analysed	2015-01-12
1B05_DNA_Co_B_3_wk2	dwdsome	Sample	DNA	cold water	B	3	Winter	Artificial groundwater	No disinfection	Analysed	2015-01-20
2B05_DNA_Co_B_3_wk2	dwdsome	Sample	DNA	cold water	B	3	Spring	Artificial groundwater	No disinfection	Analysed	2015-04-13
3A08_DNA_Co_B_3_wk1	dwdsome	Sample	DNA	cold water	B	3	Summer	Artificial groundwater	No disinfection	Analysed	2015-08-03
3B05_DNA_Co_B_3_wk2	dwdsome	Sample	DNA	cold water	B	3	Summer	Artificial groundwater	No disinfection	Analysed	2015-08-10
4E08_DNA_Co_B_3_wk1	dwdsome	Sample	DNA	cold water	B	3	Autumn	Artificial groundwater	No disinfection	Analysed	2015-10-19
4F04_DNA_Co_B_3_wk2	dwdsome	Sample	DNA	cold water	B	3	Autumn	Artificial groundwater	No disinfection	Analysed	2015-10-26
1B06_DNA_Co_C_1_wk1	dwdsome	Sample	DNA	cold water	C	1	Winter	Surface water	UV-light, ClO₂, Cl	Analysed	2015-02-02
1C04_DNA_Co_C_1_wk2	dwdsome	Sample	DNA	cold water	C	1	Winter	Surface water	UV-light, ClO₂, Cl	Analysed	2015-02-09
2B06_DNA_Co_C_1_wk1	dwdsome	Sample	DNA	cold water	C	1	Spring	Surface water	UV-light, ClO₂, Cl	Analysed	2015-04-27
2C03_DNA_Co_C_1_wk2	dwdsome	Sample	DNA	cold water	C	1	Spring	Surface water	UV-light, ClO₂, Cl	Analysed	2015-05-04
3B12_DNA_Co_C_1_wk1	dwdsome	Sample	DNA	cold water	C	1	Summer	Surface water	UV-light, ClO₂, Cl	Analysed	2015-08-25
3C04_DNA_Co_C_1_wk2	dwdsome	Sample	DNA	cold water	C	1	Summer	Surface water	UV-light, ClO₂, Cl	Analysed	2015-08-31
4G02_DNA_Co_C_1_wk2	dwdsome	Sample	DNA	cold water	C	1	Autumn	Surface water	UV-light, ClO₂, Cl	Analysed	2015-11-16
1B07_DNA_Co_C_2_wk1	dwdsome	Sample	DNA	cold water	C	2	Winter	Surface water	UV-light, ClO₂, Cl	Analysed	2015-02-02
1C05_DNA_Co_C_2_wk2	dwdsome	Sample	DNA	cold water	C	2	Winter	Surface water	UV-light, ClO₂, Cl	Analysed	2015-02-09
2B07_DNA_Co_C_2_wk1	dwdsome	Sample	DNA	cold water	C	2	Spring	Surface water	UV-light, ClO₂, Cl	Analysed	2015-04-27
2C04_DNA_Co_C_2_wk2	dwdsome	Sample	DNA	cold water	C	2	Spring	Surface water	UV-light, ClO₂, Cl	Analysed	2015-05-04
3C01_DNA_Co_C_2_wk1	dwdsome	Sample	DNA	cold water	C	2	Summer	Surface water	UV-light, ClO₂, Cl	Analysed	2015-08-25
3C05_DNA_Co_C_2_wk2	dwdsome	Sample	DNA	cold water	C	2	Summer	Surface water	UV-light, ClO₂, Cl	Analysed	2015-08-31
4F06_DNA_Co_C_2_wk1	dwdsome	Sample	DNA	cold water	C	2	Autumn	Surface water	UV-light, ClO₂, Cl	Analysed	2015-11-09
4G03_DNA_Co_C_2_wk2	dwdsome	Sample	DNA	cold water	C	2	Autumn	Surface water	UV-light, ClO₂, Cl	Analysed	2015-11-16
1C01_DNA_Co_C_3_wk1	dwdsome	Sample	DNA	cold water	C	3	Winter	Surface water	UV-light, ClO₂, Cl	Analysed	2015-02-04
1C07_DNA_Co_C_3_wk2	dwdsome	Sample	DNA	cold water	C	3	Winter	Surface water	UV-light, ClO₂, Cl	Analysed	2015-02-09
2B09_DNA_Co_C_3_wk1	dwdsome	Sample	DNA	cold water	C	3	Spring	Surface water	UV-light, ClO₂, Cl	Analysed	2015-04-27
2C06_DNA_Co_C_3_wk2	dwdsome	Sample	DNA	cold water	C	3	Spring	Surface water	UV-light, ClO₂, Cl	Analysed	2015-05-04
3C03_DNA_Co_C_3_wk1	dwdsome	Sample	DNA	cold water	C	3	Summer	Surface water	UV-light, ClO₂, Cl	Analysed	2015-08-25
3C07_DNA_Co_C_3_wk2	dwdsome	Sample	DNA	cold water	C	3	Summer	Surface water	UV-light, ClO₂, Cl	Analysed	2015-08-31
4F08_DNA_Co_C_3_wk1	dwdsome	Sample	DNA	cold water	C	3	Autumn	Surface water	UV-light, ClO₂, Cl	Analysed	2015-11-09
1B09_DNA_Co_D_1_wk1	dwdsome	Sample	DNA	cold water	D	1	Winter	Surface water	UV-light, NH₂Cl	Analysed	2015-02-03
1C08_DNA_Co_D_1_wk2	dwdsome	Sample	DNA	cold water	D	1	Winter	Surface water	UV-light, NH₂Cl	Analysed	2015-02-10
2B10_DNA_Co_D_1_wk1	dwdsome	Sample	DNA	cold water	D	1	Spring	Surface water	UV-light, NH₂Cl	Analysed	2015-04-27
2C07_DNA_Co_D_1_wk2	dwdsome	Sample	DNA	cold water	D	1	Spring	Surface water	UV-light, NH₂Cl	Analysed	2015-05-05
3B08_DNA_Co_D_1_wk1	dwdsome	Sample	DNA	cold water	D	1	Summer	Surface water	UV-light, NH₂Cl	Analysed	2015-08-24
3C08_DNA_Co_D_1_wk2	dwdsome	Sample	DNA	cold water	D	1	Summer	Surface water	UV-light, NH₂Cl	Analysed	2015-09-01
4F10_DNA_Co_D_1_wk1	dwdsome	Sample	DNA	cold water	D	1	Autumn	Surface water	UV-light, NH₂Cl	Analysed	2015-11-09
4H02_DNA_Co_D_1_wk2	dwdsome	Sample	DNA	cold water	D	1	Autumn	Surface water	UV-light, NH₂Cl	Analysed	2015-12-14
1B10_DNA_Co_D_2_wk1	dwdsome	Sample	DNA	cold water	D	2	Winter	Surface water	UV-light, NH₂Cl	Analysed	2015-02-03
1C09_DNA_Co_D_2_wk2	dwdsome	Sample	DNA	cold water	D	2	Winter	Surface water	UV-light, NH₂Cl	Analysed	2015-02-10
2B11_DNA_Co_D_2_wk1	dwdsome	Sample	DNA	cold water	D	2	Spring	Surface water	UV-light, NH₂Cl	Analysed	2015-04-27
2C08_DNA_Co_D_2_wk2	dwdsome	Sample	DNA	cold water	D	2	Spring	Surface water	UV-light, NH₂Cl	Analysed	2015-05-05
3B09_DNA_Co_D_2_wk1	dwdsome	Sample	DNA	cold water	D	2	Summer	Surface water	UV-light, NH₂Cl	Analysed	2015-08-24
3C09_DNA_Co_D_2_wk2	dwdsome	Sample	DNA	cold water	D	2	Summer	Surface water	UV-light, NH₂Cl	Analysed	2015-09-01
4F11_DNA_Co_D_2_wk1	dwdsome	Sample	DNA	cold water	D	2	Autumn	Surface water	UV-light, NH₂Cl	Analysed	2015-11-09
4H03_DNA_Co_D_2_wk2	dwdsome	Sample	DNA	cold water	D	2	Autumn	Surface water	UV-light, NH₂Cl	Analysed	2015-12-14
1B12_DNA_Co_D_3_wk1	dwdsome	Sample	DNA	cold water	D	3	Winter	Surface water	UV-light, NH₂Cl	Analysed	2015-02-03
1C11_DNA_Co_D_3_wk2	dwdsome	Sample	DNA	cold water	D	3	Winter	Surface water	UV-light, NH₂Cl	Analysed	2015-02-10
2C01_DNA_Co_D_3_wk1	dwdsome	Sample	DNA	cold water	D	3	Spring	Surface water	UV-light, NH₂Cl	Analysed	2015-04-27
2C10_DNA_Co_D_3_wk2	dwdsome	Sample	DNA	cold water	D	3	Spring	Surface water	UV-light, NH₂Cl	Analysed	2015-05-05
3B11_DNA_Co_D_3_wk1	dwdsome	Sample	DNA	cold water	D	3	Summer	Surface water	UV-light, NH₂Cl	Analysed	2015-08-24
3C11_DNA_Co_D_3_wk2	dwdsome	Sample	DNA	cold water	D	3	Summer	Surface water	UV-light, NH₂Cl	Analysed	2015-09-01
4G01_DNA_Co_D_3_wk1	dwdsome	Sample	DNA	cold water	D	3	Autumn	Surface water	UV-light, NH₂Cl	Analysed	2015-11-09
4H05_DNA_Co_D_3_wk2	dwdsome	Sample	DNA	cold water	D	3	Autumn	Surface water	UV-light, NH₂Cl	Analysed	2015-12-14
3C12_DNA_Co_E_1_wk1	dwdsome	Sample	DNA	cold water	E	1	Summer	Groundwater	UV-light, NaOCl	Analysed	2015-09-14
1D01_DNA_Co_E_2_wk1	dwdsome	Sample	DNA	cold water	E	2	Winter	Groundwater	UV-light, NaOCl	Analysed	2015-02-23
1D05_DNA_Co_E_2_wk2	dwdsome	Sample	DNA	cold water	E	2	Winter	Groundwater	UV-light, NaOCl	Analysed	2015-03-02
2C12_DNA_Co_E_2_wk1	dwdsome	Sample	DNA	cold water	E	2	Spring	Groundwater	UV-light, NaOCl	Analysed	2015-05-18
3D06_DNA_Co_E_2_wk2	dwdsome	Sample	DNA	cold water	E	2	Summer	Groundwater	UV-light, NaOCl	Analysed	2015-09-21
4G06_DNA_Co_E_2_wk1	dwdsome	Sample	DNA	cold water	E	2	Autumn	Groundwater	UV-light, NaOCl	Analysed	2015-11-30
1A08_DNA_Wa_A_2_wk1	dwdsome	Sample	DNA	hot water	A	2	Winter	Artificial groundwater	No disinfection	Analysed	2015-01-13
2A12_DNA_Wa_A_2_wk2	dwdsome	Sample	DNA	hot water	A	2	Spring	Artificial groundwater	No disinfection	Analysed	2015-04-13
3A03_DNA_Wa_A_2_wk1	dwdsome	Sample	DNA	hot water	A	2	Summer	Artificial groundwater	No disinfection	Analysed	2015-08-03
3A11_DNA_Wa_A_2_wk2	dwdsome	Sample	DNA	hot water	A	2	Summer	Artificial groundwater	No disinfection	Analysed	2015-08-10
4E11_DNA_Wa_A_2_wk2	dwdsome	Sample	DNA	hot water	A	2	Autumn	Artificial groundwater	No disinfection	Analysed	2015-10-26
1A03_DNA_Wa_B_2_wk1	dwdsome	Sample	DNA	hot water	B	2	Winter	Artificial groundwater	No disinfection	Analysed	2015-01-12
1B04_DNA_Wa_B_2_wk2	dwdsome	Sample	DNA	hot water	B	2	Winter	Artificial groundwater	No disinfection	Analysed	2015-01-20
2A07_DNA_Wa_B_2_wk1	dwdsome	Sample	DNA	hot water	B	2	Spring	Artificial groundwater	No disinfection	Analysed	2015-04-07
2B04_DNA_Wa_B_2_wk2	dwdsome	Sample	DNA	hot water	B	2	Spring	Artificial groundwater	No disinfection	Analysed	2015-04-13
3A07_DNA_Wa_B_2_wk1	dwdsome	Sample	DNA	hot water	B	2	Summer	Artificial groundwater	No disinfection	Analysed	2015-08-03
3B04_DNA_Wa_B_2_wk2	dwdsome	Sample	DNA	hot water	B	2	Summer	Artificial groundwater	No disinfection	Analysed	2015-08-10
4E07_DNA_Wa_B_2_wk1	dwdsome	Sample	DNA	hot water	B	2	Autumn	Artificial groundwater	No disinfection	Analysed	2015-10-19
4F03_DNA_Wa_B_2_wk2	dwdsome	Sample	DNA	hot water	B	2	Autumn	Artificial groundwater	No disinfection	Analysed	2015-10-26
1B08_DNA_Wa_C_2_wk1	dwdsome	Sample	DNA	hot water	C	2	Winter	Surface water	UV-light, ClO₂, Cl	Analysed	2015-02-02
1C06_DNA_Wa_C_2_wk2	dwdsome	Sample	DNA	hot water	C	2	Winter	Surface water	UV-light, ClO₂, Cl	Analysed	2015-02-09
3C02_DNA_Wa_C_2_wk1	dwdsome	Sample	DNA	hot water	C	2	Summer	Surface water	UV-light, ClO₂, Cl	Analysed	2015-08-25
3C06_DNA_Wa_C_2_wk2	dwdsome	Sample	DNA	hot water	C	2	Summer	Surface water	UV-light, ClO₂, Cl	Analysed	2015-08-31
4G04_DNA_Wa_C_2_wk2	dwdsome	Sample	DNA	hot water	C	2	Autumn	Surface water	UV-light, ClO₂, Cl	Analysed	2015-11-16
1B11_DNA_Wa_D_2_wk1	dwdsome	Sample	DNA	hot water	D	2	Winter	Surface water	UV-light, NH₂Cl	Analysed	2015-02-03
1C10_DNA_Wa_D_2_wk2	dwdsome	Sample	DNA	hot water	D	2	Winter	Surface water	UV-light, NH₂Cl	Analysed	2015-02-10
2B12_DNA_Wa_D_2_wk1	dwdsome	Sample	DNA	hot water	D	2	Spring	Surface water	UV-light, NH₂Cl	Analysed	2015-04-27
2C09_DNA_Wa_D_2_wk2	dwdsome	Sample	DNA	hot water	D	2	Spring	Surface water	UV-light, NH₂Cl	Analysed	2015-05-05
3B10_DNA_Wa_D_2_wk1	dwdsome	Sample	DNA	hot water	D	2	Summer	Surface water	UV-light, NH₂Cl	Analysed	2015-08-24
3C10_DNA_Wa_D_2_wk2	dwdsome	Sample	DNA	hot water	D	2	Summer	Surface water	UV-light, NH₂Cl	Analysed	2015-09-01
4F12_DNA_Wa_D_2_wk1	dwdsome	Sample	DNA	hot water	D	2	Autumn	Surface water	UV-light, NH₂Cl	Analysed	2015-11-09
4G12_DNA_Wa_E_2_wk2	dwdsome	Sample	DNA	hot water	E	2	Autumn	Groundwater	UV-light, NaOCl	Analysed	2015-12-07
5E02_DNA_D_Bi	dwdsome	Sample	DNA	pipeline biofilm	D	N/A	N/A	Surface water	UV-light, NH₂Cl	Analysed	2015-11-17
5E03_DNA_D_Bi	dwdsome	Sample	DNA	pipeline biofilm	D	N/A	N/A	Surface water	UV-light, NH₂Cl	Analysed	2015-11-17
5E04_DNA_D_Bi	dwdsome	Sample	DNA	pipeline biofilm	D	N/A	N/A	Surface water	UV-light, NH₂Cl	Analysed	2015-11-17
5F08_DNA_A_WM	dwdsome	Sample	DNA	watermeter biofilm	A	N/A	N/A	Artificial groundwater	No disinfection	Analysed	2015-12-08
5F09_DNA_A_WM	dwdsome	Sample	DNA	watermeter biofilm	A	N/A	N/A	Artificial groundwater	No disinfection	Analysed	2015-12-08
5F10_DNA_B_WM	dwdsome	Sample	DNA	watermeter biofilm	B	N/A	N/A	Artificial groundwater	No disinfection	Analysed	2015-12-08
5F11_DNA_B_WM	dwdsome	Sample	DNA	watermeter biofilm	B	N/A	N/A	Artificial groundwater	No disinfection	Analysed	2015-12-08
5E01_DNA_C_WM	dwdsome	Sample	DNA	watermeter biofilm	C	N/A	N/A	Surface water	UV-light, ClO₂, Cl	Analysed	2015-11-19
5E05_DNA_D_WM	dwdsome	Sample	DNA	watermeter biofilm	D	N/A	N/A	Surface water	UV-light, NH₂Cl	Analysed	2015-11-19
5E12_DNA_E_WM	dwdsome	Sample	DNA	watermeter biofilm	E	N/A	N/A	Groundwater	UV-light, NaOCl	Analysed	2015-12-07
5F01_DNA_E_WM	dwdsome	Sample	DNA	watermeter biofilm	E	N/A	N/A	Groundwater	UV-light, NaOCl	Analysed	2015-12-07
5F04_DNA_A_WMDEUF	dwdsome	Sample	DNA	watermeter cold water	A	N/A	N/A	Artificial groundwater	No disinfection	Analysed	2015-12-08
5F05_DNA_A_WMDEUF	dwdsome	Sample	DNA	watermeter cold water	A	N/A	N/A	Artificial groundwater	No disinfection	Analysed	2015-12-08
5F06_DNA_B_WMDEUF	dwdsome	Sample	DNA	watermeter cold water	B	N/A	N/A	Artificial groundwater	No disinfection	Analysed	2015-12-08
5F07_DNA_B_WMDEUF	dwdsome	Sample	DNA	watermeter cold water	B	N/A	N/A	Artificial groundwater	No disinfection	Analysed	2015-12-08
5F12_DNA_C_WMDEUF	dwdsome	Sample	DNA	watermeter cold water	C	N/A	N/A	Surface water	UV-light, ClO₂, Cl	Analysed	2015-12-14
1E06_RNA_Co_A_1_wk1	dwdsome	Sample	RNA	cold water	A	1	Winter	Artificial groundwater	No disinfection	Analysed	2015-01-13
1E10_RNA_Co_A_1_wk2	dwdsome	Sample	RNA	cold water	A	1	Winter	Artificial groundwater	No disinfection	Analysed	2015-01-20
2E01_RNA_Co_A_1_wk1	dwdsome	Sample	RNA	cold water	A	1	Spring	Artificial groundwater	No disinfection	Analysed	2015-04-07
2E09_RNA_Co_A_1_wk2	dwdsome	Sample	RNA	cold water	A	1	Spring	Artificial groundwater	No disinfection	Analysed	2015-04-13
3E01_RNA_Co_A_1_wk1	dwdsome	Sample	RNA	cold water	A	1	Summer	Artificial groundwater	No disinfection	Analysed	2015-08-03
3E09_RNA_Co_A_1_wk2	dwdsome	Sample	RNA	cold water	A	1	Summer	Artificial groundwater	No disinfection	Analysed	2015-08-10
4A01_RNA_Co_A_1_wk1	dwdsome	Sample	RNA	cold water	A	1	Autumn	Artificial groundwater	No disinfection	Analysed	2015-10-19
4A09_RNA_Co_A_1_wk2	dwdsome	Sample	RNA	cold water	A	1	Autumn	Artificial groundwater	No disinfection	Analysed	2015-10-26
1E07_RNA_Co_A_2_wk1	dwdsome	Sample	RNA	cold water	A	2	Winter	Artificial groundwater	No disinfection	Analysed	2015-01-13
1E11_RNA_Co_A_2_wk2	dwdsome	Sample	RNA	cold water	A	2	Winter	Artificial groundwater	No disinfection	Analysed	2015-01-20
2E02_RNA_Co_A_2_wk1	dwdsome	Sample	RNA	cold water	A	2	Spring	Artificial groundwater	No disinfection	Analysed	2015-04-07
2E11_RNA_Co_A_2_wk2	dwdsome	Sample	RNA	cold water	A	2	Spring	Artificial groundwater	No disinfection	Analysed	2015-04-13
3E02_RNA_Co_A_2_wk1	dwdsome	Sample	RNA	cold water	A	2	Summer	Artificial groundwater	No disinfection	Analysed	2015-08-03
3E10_RNA_Co_A_2_wk2	dwdsome	Sample	RNA	cold water	A	2	Summer	Artificial groundwater	No disinfection	Analysed	2015-08-10
4A02_RNA_Co_A_2_wk1	dwdsome	Sample	RNA	cold water	A	2	Autumn	Artificial groundwater	No disinfection	Analysed	2015-10-19
4A10_RNA_Co_A_2_wk2	dwdsome	Sample	RNA	cold water	A	2	Autumn	Artificial groundwater	No disinfection	Analysed	2015-10-26
1E09_RNA_Co_A_3_wk1	dwdsome	Sample	RNA	cold water	A	3	Winter	Artificial groundwater	No disinfection	Analysed	2015-01-13
1F01_RNA_Co_A_3_wk2	dwdsome	Sample	RNA	cold water	A	3	Winter	Artificial groundwater	No disinfection	Analysed	2015-01-20
2E04_RNA_Co_A_3_wk1	dwdsome	Sample	RNA	cold water	A	3	Spring	Artificial groundwater	No disinfection	Analysed	2015-04-07
2F01_RNA_Co_A_3_wk2	dwdsome	Sample	RNA	cold water	A	3	Spring	Artificial groundwater	No disinfection	Analysed	2015-04-13
3E04_RNA_Co_A_3_wk1	dwdsome	Sample	RNA	cold water	A	3	Summer	Artificial groundwater	No disinfection	Analysed	2015-08-03
3E12_RNA_Co_A_3_wk2	dwdsome	Sample	RNA	cold water	A	3	Summer	Artificial groundwater	No disinfection	Analysed	2015-08-10
4A04_RNA_Co_A_3_wk1	dwdsome	Sample	RNA	cold water	A	3	Autumn	Artificial groundwater	No disinfection	Analysed	2015-10-19
4A12_RNA_Co_A_3_wk2	dwdsome	Sample	RNA	cold water	A	3	Autumn	Artificial groundwater	No disinfection	Analysed	2015-10-26
1E01_RNA_Co_B_1_wk1	dwdsome	Sample	RNA	cold water	B	1	Winter	Artificial groundwater	No disinfection	Analysed	2015-01-12
1F02_RNA_Co_B_1_wk2	dwdsome	Sample	RNA	cold water	B	1	Winter	Artificial groundwater	No disinfection	Analysed	2015-01-20
2E05_RNA_Co_B_1_wk1	dwdsome	Sample	RNA	cold water	B	1	Spring	Artificial groundwater	No disinfection	Analysed	2015-04-07
2F02_RNA_Co_B_1_wk2	dwdsome	Sample	RNA	cold water	B	1	Spring	Artificial groundwater	No disinfection	Analysed	2015-04-13
3E05_RNA_Co_B_1_wk1	dwdsome	Sample	RNA	cold water	B	1	Summer	Artificial groundwater	No disinfection	Analysed	2015-08-03
3F01_RNA_Co_B_1_wk2	dwdsome	Sample	RNA	cold water	B	1	Summer	Artificial groundwater	No disinfection	Analysed	2015-08-10
4A05_RNA_Co_B_1_wk1	dwdsome	Sample	RNA	cold water	B	1	Autumn	Artificial groundwater	No disinfection	Analysed	2015-10-19
4B01_RNA_Co_B_1_wk2	dwdsome	Sample	RNA	cold water	B	1	Autumn	Artificial groundwater	No disinfection	Analysed	2015-10-26
1E02_RNA_Co_B_2_wk1	dwdsome	Sample	RNA	cold water	B	2	Winter	Artificial groundwater	No disinfection	Analysed	2015-01-12
1F03_RNA_Co_B_2_wk2	dwdsome	Sample	RNA	cold water	B	2	Winter	Artificial groundwater	No disinfection	Analysed	2015-01-20
2E06_RNA_Co_B_2_wk1	dwdsome	Sample	RNA	cold water	B	2	Spring	Artificial groundwater	No disinfection	Analysed	2015-04-07
2F03_RNA_Co_B_2_wk2	dwdsome	Sample	RNA	cold water	B	2	Spring	Artificial groundwater	No disinfection	Analysed	2015-04-13
3E06_RNA_Co_B_2_wk1	dwdsome	Sample	RNA	cold water	B	2	Summer	Artificial groundwater	No disinfection	Analysed	2015-08-03
3F02_RNA_Co_B_2_wk2	dwdsome	Sample	RNA	cold water	B	2	Summer	Artificial groundwater	No disinfection	Analysed	2015-08-10
4A06_RNA_Co_B_2_wk1	dwdsome	Sample	RNA	cold water	B	2	Autumn	Artificial groundwater	No disinfection	Analysed	2015-10-19
4B02_RNA_Co_B_2_wk2	dwdsome	Sample	RNA	cold water	B	2	Autumn	Artificial groundwater	No disinfection	Analysed	2015-10-26
1E04_RNA_Co_B_3_wk1	dwdsome	Sample	RNA	cold water	B	3	Winter	Artificial groundwater	No disinfection	Analysed	2015-01-12
1F05_RNA_Co_B_3_wk2	dwdsome	Sample	RNA	cold water	B	3	Winter	Artificial groundwater	No disinfection	Analysed	2015-01-20
2E08_RNA_Co_B_3_wk1	dwdsome	Sample	RNA	cold water	B	3	Spring	Artificial groundwater	No disinfection	Analysed	2015-04-07
2F05_RNA_Co_B_3_wk2	dwdsome	Sample	RNA	cold water	B	3	Spring	Artificial groundwater	No disinfection	Analysed	2015-04-13
3E08_RNA_Co_B_3_wk1	dwdsome	Sample	RNA	cold water	B	3	Summer	Artificial groundwater	No disinfection	Analysed	2015-08-03
3F05_RNA_Co_B_3_wk2	dwdsome	Sample	RNA	cold water	B	3	Summer	Artificial groundwater	No disinfection	Analysed	2015-08-10
4A08_RNA_Co_B_3_wk1	dwdsome	Sample	RNA	cold water	B	3	Autumn	Artificial groundwater	No disinfection	Analysed	2015-10-19
4B04_RNA_Co_B_3_wk2	dwdsome	Sample	RNA	cold water	B	3	Autumn	Artificial groundwater	No disinfection	Analysed	2015-10-26
1F06_RNA_Co_C_1_wk1	dwdsome	Sample	RNA	cold water	C	1	Winter	Surface water	UV-light, ClO₂, Cl	Analysed	2015-02-02
1G04_RNA_Co_C_1_wk2	dwdsome	Sample	RNA	cold water	C	1	Winter	Surface water	UV-light, ClO₂, Cl	Analysed	2015-02-09
2F06_RNA_Co_C_1_wk1	dwdsome	Sample	RNA	cold water	C	1	Spring	Surface water	UV-light, ClO₂, Cl	Analysed	2015-04-27
2G03_RNA_Co_C_1_wk2	dwdsome	Sample	RNA	cold water	C	1	Spring	Surface water	UV-light, ClO₂, Cl	Analysed	2015-05-04
3F12_RNA_Co_C_1_wk1	dwdsome	Sample	RNA	cold water	C	1	Summer	Surface water	UV-light, ClO₂, Cl	Analysed	2015-08-25
3G04_RNA_Co_C_1_wk2	dwdsome	Sample	RNA	cold water	C	1	Summer	Surface water	UV-light, ClO₂, Cl	Analysed	2015-08-31
1F07_RNA_Co_C_2_wk1	dwdsome	Sample	RNA	cold water	C	2	Winter	Surface water	UV-light, ClO₂, Cl	Analysed	2015-02-02
1G05_RNA_Co_C_2_wk2	dwdsome	Sample	RNA	cold water	C	2	Winter	Surface water	UV-light, ClO₂, Cl	Analysed	2015-02-09
2F07_RNA_Co_C_2_wk1	dwdsome	Sample	RNA	cold water	C	2	Spring	Surface water	UV-light, ClO₂, Cl	Analysed	2015-04-27
2G04_RNA_Co_C_2_wk2	dwdsome	Sample	RNA	cold water	C	2	Spring	Surface water	UV-light, ClO₂, Cl	Analysed	2015-05-04
3G01_RNA_Co_C_2_wk1	dwdsome	Sample	RNA	cold water	C	2	Summer	Surface water	UV-light, ClO₂, Cl	Analysed	2015-08-25
3G05_RNA_Co_C_2_wk2	dwdsome	Sample	RNA	cold water	C	2	Summer	Surface water	UV-light, ClO₂, Cl	Analysed	2015-08-31
4B06_RNA_Co_C_2_wk1	dwdsome	Sample	RNA	cold water	C	2	Autumn	Surface water	UV-light, ClO₂, Cl	Analysed	2015-11-09
4C03_RNA_Co_C_2_wk2	dwdsome	Sample	RNA	cold water	C	2	Autumn	Surface water	UV-light, ClO₂, Cl	Analysed	2015-11-16
1G01_RNA_Co_C_3_wk1	dwdsome	Sample	RNA	cold water	C	3	Winter	Surface water	UV-light, ClO₂, Cl	Analysed	2015-02-04
1G07_RNA_Co_C_3_wk2	dwdsome	Sample	RNA	cold water	C	3	Winter	Surface water	UV-light, ClO₂, Cl	Analysed	2015-02-09
2F09_RNA_Co_C_3_wk1	dwdsome	Sample	RNA	cold water	C	3	Spring	Surface water	UV-light, ClO₂, Cl	Analysed	2015-04-27
2G06_RNA_Co_C_3_wk2	dwdsome	Sample	RNA	cold water	C	3	Spring	Surface water	UV-light, ClO₂, Cl	Analysed	2015-05-04
3G03_RNA_Co_C_3_wk1	dwdsome	Sample	RNA	cold water	C	3	Summer	Surface water	UV-light, ClO₂, Cl	Analysed	2015-08-25
3G07_RNA_Co_C_3_wk2	dwdsome	Sample	RNA	cold water	C	3	Summer	Surface water	UV-light, ClO₂, Cl	Analysed	2015-08-31
4B08_RNA_Co_C_3_wk1	dwdsome	Sample	RNA	cold water	C	3	Autumn	Surface water	UV-light, ClO₂, Cl	Analysed	2015-11-09
1F09_RNA_Co_D_1_wk1	dwdsome	Sample	RNA	cold water	D	1	Winter	Surface water	UV-light, NH₂Cl	Analysed	2015-02-03
1G08_RNA_Co_D_1_wk2	dwdsome	Sample	RNA	cold water	D	1	Winter	Surface water	UV-light, NH₂Cl	Analysed	2015-02-10
2F10_RNA_Co_D_1_wk1	dwdsome	Sample	RNA	cold water	D	1	Spring	Surface water	UV-light, NH₂Cl	Analysed	2015-04-27
2G07_RNA_Co_D_1_wk2	dwdsome	Sample	RNA	cold water	D	1	Spring	Surface water	UV-light, NH₂Cl	Analysed	2015-05-05
3F08_RNA_Co_D_1_wk1	dwdsome	Sample	RNA	cold water	D	1	Summer	Surface water	UV-light, NH₂Cl	Analysed	2015-08-24
3G08_RNA_Co_D_1_wk2	dwdsome	Sample	RNA	cold water	D	1	Summer	Surface water	UV-light, NH₂Cl	Analysed	2015-09-01
4B10_RNA_Co_D_1_wk1	dwdsome	Sample	RNA	cold water	D	1	Autumn	Surface water	UV-light, NH₂Cl	Analysed	2015-11-09
4D02_RNA_Co_D_1_wk2	dwdsome	Sample	RNA	cold water	D	1	Autumn	Surface water	UV-light, NH₂Cl	Analysed	2015-12-14
1F10_RNA_Co_D_2_wk1	dwdsome	Sample	RNA	cold water	D	2	Winter	Surface water	UV-light, NH₂Cl	Analysed	2015-02-03
1G09_RNA_Co_D_2_wk2	dwdsome	Sample	RNA	cold water	D	2	Winter	Surface water	UV-light, NH₂Cl	Analysed	2015-02-10
2F11_RNA_Co_D_2_wk1	dwdsome	Sample	RNA	cold water	D	2	Spring	Surface water	UV-light, NH₂Cl	Analysed	2015-04-27
2G08_RNA_Co_D_2_wk2	dwdsome	Sample	RNA	cold water	D	2	Spring	Surface water	UV-light, NH₂Cl	Analysed	2015-05-05
3F09_RNA_Co_D_2_wk1	dwdsome	Sample	RNA	cold water	D	2	Summer	Surface water	UV-light, NH₂Cl	Analysed	2015-08-24
3G09_RNA_Co_D_2_wk2	dwdsome	Sample	RNA	cold water	D	2	Summer	Surface water	UV-light, NH₂Cl	Analysed	2015-09-01
4B11_RNA_Co_D_2_wk1	dwdsome	Sample	RNA	cold water	D	2	Autumn	Surface water	UV-light, NH₂Cl	Analysed	2015-11-09
4D03_RNA_Co_D_2_wk2	dwdsome	Sample	RNA	cold water	D	2	Autumn	Surface water	UV-light, NH₂Cl	Analysed	2015-12-14
1F12_RNA_Co_D_3_wk1	dwdsome	Sample	RNA	cold water	D	3	Winter	Surface water	UV-light, NH₂Cl	Analysed	2015-02-03
2G01_RNA_Co_D_3_wk1	dwdsome	Sample	RNA	cold water	D	3	Spring	Surface water	UV-light, NH₂Cl	Analysed	2015-04-27
2G10_RNA_Co_D_3_wk2	dwdsome	Sample	RNA	cold water	D	3	Spring	Surface water	UV-light, NH₂Cl	Analysed	2015-05-05
3F11_RNA_Co_D_3_wk1	dwdsome	Sample	RNA	cold water	D	3	Summer	Surface water	UV-light, NH₂Cl	Analysed	2015-08-24
3G11_RNA_Co_D_3_wk2	dwdsome	Sample	RNA	cold water	D	3	Summer	Surface water	UV-light, NH₂Cl	Analysed	2015-09-01
4C01_RNA_Co_D_3_wk1	dwdsome	Sample	RNA	cold water	D	3	Autumn	Surface water	UV-light, NH₂Cl	Analysed	2015-11-09
4D05_RNA_Co_D_3_wk2	dwdsome	Sample	RNA	cold water	D	3	Autumn	Surface water	UV-light, NH₂Cl	Analysed	2015-12-14
1H03_RNA_Co_E_1_wk1	dwdsome	Sample	RNA	cold water	E	1	Winter	Groundwater	UV-light, NaOCl	Analysed	2015-02-23
2G11_RNA_Co_E_1_wk1	dwdsome	Sample	RNA	cold water	E	1	Spring	Groundwater	UV-light, NaOCl	Analysed	2015-05-18
3G12_RNA_Co_E_1_wk1	dwdsome	Sample	RNA	cold water	E	1	Summer	Groundwater	UV-light, NaOCl	Analysed	2015-09-14
3H05_RNA_Co_E_1_wk2	dwdsome	Sample	RNA	cold water	E	1	Summer	Groundwater	UV-light, NaOCl	Analysed	2015-09-21
4C10_RNA_Co_E_1_wk2	dwdsome	Sample	RNA	cold water	E	1	Autumn	Groundwater	UV-light, NaOCl	Analysed	2015-12-07
1H01_RNA_Co_E_2_wk1	dwdsome	Sample	RNA	cold water	E	2	Winter	Groundwater	UV-light, NaOCl	Analysed	2015-02-23
1H05_RNA_Co_E_2_wk2	dwdsome	Sample	RNA	cold water	E	2	Winter	Groundwater	UV-light, NaOCl	Analysed	2015-03-02
2G12_RNA_Co_E_2_wk1	dwdsome	Sample	RNA	cold water	E	2	Spring	Groundwater	UV-light, NaOCl	Analysed	2015-05-18
2H06_RNA_Co_E_2_wk2	dwdsome	Sample	RNA	cold water	E	2	Spring	Groundwater	UV-light, NaOCl	Analysed	2015-05-25
3H01_RNA_Co_E_2_wk1	dwdsome	Sample	RNA	cold water	E	2	Summer	Groundwater	UV-light, NaOCl	Analysed	2015-09-14
3H06_RNA_Co_E_2_wk2	dwdsome	Sample	RNA	cold water	E	2	Summer	Groundwater	UV-light, NaOCl	Analysed	2015-09-21
4C06_RNA_Co_E_2_wk1	dwdsome	Sample	RNA	cold water	E	2	Autumn	Groundwater	UV-light, NaOCl	Analysed	2015-11-30
4C11_RNA_Co_E_2_wk2	dwdsome	Sample	RNA	cold water	E	2	Autumn	Groundwater	UV-light, NaOCl	Analysed	2015-12-07
5A08_RNA_E_BiDEUF	dwdsome	Sample	RNA	cold water	E	2	Autumn	Groundwater	UV-light, NaOCl	Analysed	2015-12-07
1G12_RNA_Co_E_3_wk1	dwdsome	Sample	RNA	cold water	E	3	Winter	Groundwater	UV-light, NaOCl	Analysed	2015-02-23
1H07_RNA_Co_E_3_wk2	dwdsome	Sample	RNA	cold water	E	3	Winter	Groundwater	UV-light, NaOCl	Analysed	2015-03-02
3H03_RNA_Co_E_3_wk1	dwdsome	Sample	RNA	cold water	E	3	Summer	Groundwater	UV-light, NaOCl	Analysed	2015-09-14
3H08_RNA_Co_E_3_wk2	dwdsome	Sample	RNA	cold water	E	3	Summer	Groundwater	UV-light, NaOCl	Analysed	2015-09-21
4C08_RNA_Co_E_3_wk1	dwdsome	Sample	RNA	cold water	E	3	Autumn	Groundwater	UV-light, NaOCl	Analysed	2015-11-30
4D01_RNA_Co_E_3_wk2	dwdsome	Sample	RNA	cold water	E	3	Autumn	Groundwater	UV-light, NaOCl	Analysed	2015-12-07
1E12_RNA_Wa_A_2_wk2	dwdsome	Sample	RNA	hot water	A	2	Winter	Artificial groundwater	No disinfection	Analysed	2015-01-20
2E12_RNA_Wa_A_2_wk2	dwdsome	Sample	RNA	hot water	A	2	Spring	Artificial groundwater	No disinfection	Analysed	2015-04-13
3E03_RNA_Wa_A_2_wk1	dwdsome	Sample	RNA	hot water	A	2	Summer	Artificial groundwater	No disinfection	Analysed	2015-08-03
4A11_RNA_Wa_A_2_wk2	dwdsome	Sample	RNA	hot water	A	2	Autumn	Artificial groundwater	No disinfection	Analysed	2015-10-26
1F04_RNA_Wa_B_2_wk2	dwdsome	Sample	RNA	hot water	B	2	Winter	Artificial groundwater	No disinfection	Analysed	2015-01-20
2E07_RNA_Wa_B_2_wk1	dwdsome	Sample	RNA	hot water	B	2	Spring	Artificial groundwater	No disinfection	Analysed	2015-04-07
3E07_RNA_Wa_B_2_wk1	dwdsome	Sample	RNA	hot water	B	2	Summer	Artificial groundwater	No disinfection	Analysed	2015-08-03
3F04_RNA_Wa_B_2_wk2	dwdsome	Sample	RNA	hot water	B	2	Summer	Artificial groundwater	No disinfection	Analysed	2015-08-10
4A07_RNA_Wa_B_2_wk1	dwdsome	Sample	RNA	hot water	B	2	Autumn	Artificial groundwater	No disinfection	Analysed	2015-10-19
4B03_RNA_Wa_B_2_wk2	dwdsome	Sample	RNA	hot water	B	2	Autumn	Artificial groundwater	No disinfection	Analysed	2015-10-26
1F08_RNA_Wa_C_2_wk1	dwdsome	Sample	RNA	hot water	C	2	Winter	Surface water	UV-light, ClO₂, Cl	Analysed	2015-02-02
1G06_RNA_Wa_C_2_wk2	dwdsome	Sample	RNA	hot water	C	2	Winter	Surface water	UV-light, ClO₂, Cl	Analysed	2015-02-09
1G10_RNA_Wa_D_2_wk2	dwdsome	Sample	RNA	hot water	D	2	Winter	Surface water	UV-light, NH₂Cl	Analysed	2015-02-10
2G09_RNA_Wa_D_2_wk2	dwdsome	Sample	RNA	hot water	D	2	Spring	Surface water	UV-light, NH₂Cl	Analysed	2015-05-05
3G10_RNA_Wa_D_2_wk2	dwdsome	Sample	RNA	hot water	D	2	Summer	Surface water	UV-light, NH₂Cl	Analysed	2015-09-01
3H07_RNA_Wa_E_2_wk2	dwdsome	Sample	RNA	hot water	E	2	Summer	Groundwater	UV-light, NaOCl	Analysed	2015-09-21
3E11_RNA_Wa_A_2_wk2	dwdsome	Sample	RNA	hot water	A	2	Summer	Artificial groundwater	No disinfection	Analysed	2015-08-10
5A02_RNA_D_Bi	dwdsome	Sample	RNA	pipeline biofilm	D	N/A	N/A	Surface water	UV-light, NH₂Cl	Analysed	2015-11-17
5A03_RNA_D_Bi	dwdsome	Sample	RNA	pipeline biofilm	D	N/A	N/A	Surface water	UV-light, NH₂Cl	Analysed	2015-11-17
5A04_RNA_D_Bi	dwdsome	Sample	RNA	pipeline biofilm	D	N/A	N/A	Surface water	UV-light, NH₂Cl	Analysed	2015-11-17
5B08_RNA_A_WM	dwdsome	Sample	RNA	watermeter biofilm	A	N/A	N/A	Artificial groundwater	No disinfection	Analysed	2015-12-08
5B09_RNA_A_WM	dwdsome	Sample	RNA	watermeter biofilm	A	N/A	N/A	Artificial groundwater	No disinfection	Analysed	2015-12-08
5B10_RNA_B_WM	dwdsome	Sample	RNA	watermeter biofilm	B	N/A	N/A	Artificial groundwater	No disinfection	Analysed	2015-12-08
5B11_RNA_B_WM	dwdsome	Sample	RNA	watermeter biofilm	B	N/A	N/A	Artificial groundwater	No disinfection	Analysed	2015-12-08
5C01_RNA_C_WM	dwdsome	Sample	RNA	watermeter biofilm	C	N/A	N/A	Surface water	UV-light, ClO₂, Cl	Analysed	2015-12-14
5A01_RNA_C_WM	dwdsome	Sample	RNA	watermeter biofilm	C	N/A	N/A	Surface water	UV-light, ClO₂, Cl	Analysed	2015-11-19
5A05_RNA_D_WM	dwdsome	Sample	RNA	watermeter biofilm	D	N/A	N/A	Surface water	UV-light, NH₂Cl	Analysed	2015-11-19
5A12_RNA_E_WM	dwdsome	Sample	RNA	watermeter biofilm	E	N/A	N/A	Groundwater	UV-light, NaOCl	Analysed	2015-12-07
5B01_RNA_E_WM	dwdsome	Sample	RNA	watermeter biofilm	E	N/A	N/A	Groundwater	UV-light, NaOCl	Analysed	2015-12-07
5B02_RNA_E_WM	dwdsome	Sample	RNA	watermeter biofilm	E	N/A	N/A	Groundwater	UV-light, NaOCl	Analysed	2015-12-07
5B04_RNA_A_WMDEUF	dwdsome	Sample	RNA	watermeter cold water	A	N/A	N/A	Artificial groundwater	No disinfection	Analysed	2015-12-08
5B06_RNA_B_WMDEUF	dwdsome	Sample	RNA	watermeter cold water	B	N/A	N/A	Artificial groundwater	No disinfection	Analysed	2015-12-08
5B07_RNA_B_WMDEUF	dwdsome	Sample	RNA	watermeter cold water	B	N/A	N/A	Artificial groundwater	No disinfection	Analysed	2015-12-08
5B12_RNA_C_WMDEUF	dwdsome	Sample	RNA	watermeter cold water	C	N/A	N/A	Surface water	UV-light, ClO₂, Cl	Analysed	2015-12-14
3A04_DNA_Co_A_3_wk1	dwdsome	Sample	DNA	cold water	A	3	Summer	Artificial groundwater	No disinfection	Excluded	2015-08-03
2A08_DNA_Co_B_3_wk1	dwdsome	Sample	DNA	cold water	B	3	Spring	Artificial groundwater	No disinfection	Excluded	2015-04-07
1D03_DNA_Co_E_1_wk1	dwdsome	Sample	DNA	cold water	E	1	Winter	Groundwater	UV-light, NaOCl	Excluded	2015-02-23
1D04_DNA_Co_E_1_wk2	dwdsome	Sample	DNA	cold water	E	1	Winter	Groundwater	UV-light, NaOCl	Excluded	2015-03-02
2C11_DNA_Co_E_1_wk1	dwdsome	Sample	DNA	cold water	E	1	Spring	Groundwater	UV-light, NaOCl	Excluded	2015-05-18
2D05_DNA_Co_E_1_wk2	dwdsome	Sample	DNA	cold water	E	1	Spring	Groundwater	UV-light, NaOCl	Excluded	2015-05-25
3D05_DNA_Co_E_1_wk2	dwdsome	Sample	DNA	cold water	E	1	Summer	Groundwater	UV-light, NaOCl	Excluded	2015-09-21
4G05_DNA_Co_E_1_wk1	dwdsome	Sample	DNA	cold water	E	1	Autumn	Groundwater	UV-light, NaOCl	Excluded	2015-11-30
4G10_DNA_Co_E_1_wk2	dwdsome	Sample	DNA	cold water	E	1	Autumn	Groundwater	UV-light, NaOCl	Excluded	2015-12-07
2D06_DNA_Co_E_2_wk2	dwdsome	Sample	DNA	cold water	E	2	Spring	Groundwater	UV-light, NaOCl	Excluded	2015-05-25
3D01_DNA_Co_E_2_wk1	dwdsome	Sample	DNA	cold water	E	2	Summer	Groundwater	UV-light, NaOCl	Excluded	2015-09-14
4G11_DNA_Co_E_2_wk2	dwdsome	Sample	DNA	cold water	E	2	Autumn	Groundwater	UV-light, NaOCl	Excluded	2015-12-07
5E08_DNA_E_BiDEUF	dwdsome	Sample	DNA	cold water	E	2	Autumn	Groundwater	UV-light, NaOCl	Excluded	2015-12-07
1C12_DNA_Co_E_3_wk1	dwdsome	Sample	DNA	cold water	E	3	Winter	Groundwater	UV-light, NaOCl	Excluded	2015-02-23
1D07_DNA_Co_E_3_wk2	dwdsome	Sample	DNA	cold water	E	3	Winter	Groundwater	UV-light, NaOCl	Excluded	2015-03-02
2D03_DNA_Co_E_3_wk1	dwdsome	Sample	DNA	cold water	E	3	Spring	Groundwater	UV-light, NaOCl	Excluded	2015-05-18
2D08_DNA_Co_E_3_wk2	dwdsome	Sample	DNA	cold water	E	3	Spring	Groundwater	UV-light, NaOCl	Excluded	2015-05-25
3D03_DNA_Co_E_3_wk1	dwdsome	Sample	DNA	cold water	E	3	Summer	Groundwater	UV-light, NaOCl	Excluded	2015-09-14
3D08_DNA_Co_E_3_wk2	dwdsome	Sample	DNA	cold water	E	3	Summer	Groundwater	UV-light, NaOCl	Excluded	2015-09-21
4G08_DNA_Co_E_3_wk1	dwdsome	Sample	DNA	cold water	E	3	Autumn	Groundwater	UV-light, NaOCl	Excluded	2015-11-30
4H01_DNA_Co_E_3_wk2	dwdsome	Sample	DNA	cold water	E	3	Autumn	Groundwater	UV-light, NaOCl	Excluded	2015-12-07
1A12_DNA_Wa_A_2_wk2	dwdsome	Sample	DNA	hot water	A	2	Winter	Artificial groundwater	No disinfection	Excluded	2015-01-20
2A03_DNA_Wa_A_2_wk1	dwdsome	Sample	DNA	hot water	A	2	Spring	Artificial groundwater	No disinfection	Excluded	2015-04-07
4E03_DNA_Wa_A_2_wk1	dwdsome	Sample	DNA	hot water	A	2	Autumn	Artificial groundwater	No disinfection	Excluded	2015-10-19
2B08_DNA_Wa_C_2_wk1	dwdsome	Sample	DNA	hot water	C	2	Spring	Surface water	UV-light, ClO₂, Cl	Excluded	2015-04-27
2C05_DNA_Wa_C_2_wk2	dwdsome	Sample	DNA	hot water	C	2	Spring	Surface water	UV-light, ClO₂, Cl	Excluded	2015-05-04
4F07_DNA_Wa_C_2_wk1	dwdsome	Sample	DNA	hot water	C	2	Autumn	Surface water	UV-light, ClO₂, Cl	Excluded	2015-11-09
4H04_DNA_Wa_D_2_wk2	dwdsome	Sample	DNA	hot water	D	2	Autumn	Surface water	UV-light, NH₂Cl	Excluded	2015-12-14
1D02_DNA_Wa_E_2_wk1	dwdsome	Sample	DNA	hot water	E	2	Winter	Groundwater	UV-light, NaOCl	Excluded	2015-02-23
1D06_DNA_Wa_E_2_wk2	dwdsome	Sample	DNA	hot water	E	2	Winter	Groundwater	UV-light, NaOCl	Excluded	2015-03-02
2D02_DNA_Wa_E_2_wk1	dwdsome	Sample	DNA	hot water	E	2	Spring	Groundwater	UV-light, NaOCl	Excluded	2015-05-18
2D07_DNA_Wa_E_2_wk2	dwdsome	Sample	DNA	hot water	E	2	Spring	Groundwater	UV-light, NaOCl	Excluded	2015-05-25
3D02_DNA_Wa_E_2_wk1	dwdsome	Sample	DNA	hot water	E	2	Summer	Groundwater	UV-light, NaOCl	Excluded	2015-09-14
3D07_DNA_Wa_E_2_wk2	dwdsome	Sample	DNA	hot water	E	2	Summer	Groundwater	UV-light, NaOCl	Excluded	2015-09-21
4G07_DNA_Wa_E_2_wk1	dwdsome	Sample	DNA	hot water	E	2	Autumn	Groundwater	UV-light, NaOCl	Excluded	2015-11-30
5E09_DNA_E_Bi	dwdsome	Sample	DNA	biofilm	E	2	na	Groundwater	UV-light, NaOCl	Excluded	2015-12-07
5E10_DNA_E_Bi	dwdsome	Sample	DNA	biofilm	E	2	na	Groundwater	UV-light, NaOCl	Excluded	2015-12-07
5E11_DNA_E_Bi	dwdsome	Sample	DNA	biofilm	E	2	na	Groundwater	UV-light, NaOCl	Excluded	2015-12-07
5G01_DNA_C_WM	dwdsome	Sample	DNA	watermeter biofilm	C	A	na	Surface water	UV-light, ClO₂, Cl	Excluded	2015-12-14
5F02_DNA_E_WM	dwdsome	Sample	DNA	watermeter biofilm	E	C	na	Groundwater	UV-light, NaOCl	Excluded	2015-12-07
4C02_RNA_Co_C_1_wk2	dwdsome	Sample	RNA	cold water	C	1	Autumn	Surface water	UV-light, ClO₂, Cl	Excluded	2015-11-16
1G11_RNA_Co_D_3_wk2	dwdsome	Sample	RNA	cold water	D	3	Winter	Surface water	UV-light, NH₂Cl	Excluded	2015-02-10
1H04_RNA_Co_E_1_wk2	dwdsome	Sample	RNA	cold water	E	1	Winter	Groundwater	UV-light, NaOCl	Excluded	2015-03-02
2H05_RNA_Co_E_1_wk2	dwdsome	Sample	RNA	cold water	E	1	Spring	Groundwater	UV-light, NaOCl	Excluded	2015-05-25
4C05_RNA_Co_E_1_wk1	dwdsome	Sample	RNA	cold water	E	1	Autumn	Groundwater	UV-light, NaOCl	Excluded	2015-11-30
2H03_RNA_Co_E_3_wk1	dwdsome	Sample	RNA	cold water	E	3	Spring	Groundwater	UV-light, NaOCl	Excluded	2015-05-18
2H08_RNA_Co_E_3_wk2	dwdsome	Sample	RNA	cold water	E	3	Spring	Groundwater	UV-light, NaOCl	Excluded	2015-05-25
1E08_RNA_Wa_A_2_wk1	dwdsome	Sample	RNA	hot water	A	2	Winter	Artificial groundwater	No disinfection	Excluded	2015-01-13
2E03_RNA_Wa_A_2_wk1	dwdsome	Sample	RNA	hot water	A	2	Spring	Artificial groundwater	No disinfection	Excluded	2015-04-07
4A03_RNA_Wa_A_2_wk1	dwdsome	Sample	RNA	hot water	A	2	Autumn	Artificial groundwater	No disinfection	Excluded	2015-10-19
1E03_RNA_Wa_B_2_wk1	dwdsome	Sample	RNA	hot water	B	2	Winter	Artificial groundwater	No disinfection	Excluded	2015-01-12
2F04_RNA_Wa_B_2_wk2	dwdsome	Sample	RNA	hot water	B	2	Spring	Artificial groundwater	No disinfection	Excluded	2015-04-13
2F08_RNA_Wa_C_2_wk1	dwdsome	Sample	RNA	hot water	C	2	Spring	Surface water	UV-light, ClO₂, Cl	Excluded	2015-04-27
2G05_RNA_Wa_C_2_wk2	dwdsome	Sample	RNA	hot water	C	2	Spring	Surface water	UV-light, ClO₂, Cl	Excluded	2015-05-04
3G02_RNA_Wa_C_2_wk1	dwdsome	Sample	RNA	hot water	C	2	Summer	Surface water	UV-light, ClO₂, Cl	Excluded	2015-08-25
3G06_RNA_Wa_C_2_wk2	dwdsome	Sample	RNA	hot water	C	2	Summer	Surface water	UV-light, ClO₂, Cl	Excluded	2015-08-31
4B07_RNA_Wa_C_2_wk1	dwdsome	Sample	RNA	hot water	C	2	Autumn	Surface water	UV-light, ClO₂, Cl	Excluded	2015-11-09
4C04_RNA_Wa_C_2_wk2	dwdsome	Sample	RNA	hot water	C	2	Autumn	Surface water	UV-light, ClO₂, Cl	Excluded	2015-11-16
1F11_RNA_Wa_D_2_wk1	dwdsome	Sample	RNA	hot water	D	2	Winter	Surface water	UV-light, NH₂Cl	Excluded	2015-02-03
2F12_RNA_Wa_D_2_wk1	dwdsome	Sample	RNA	hot water	D	2	Spring	Surface water	UV-light, NH₂Cl	Excluded	2015-04-27
3F10_RNA_Wa_D_2_wk1	dwdsome	Sample	RNA	hot water	D	2	Summer	Surface water	UV-light, NH₂Cl	Excluded	2015-08-24
4B12_RNA_Wa_D_2_wk1	dwdsome	Sample	RNA	hot water	D	2	Autumn	Surface water	UV-light, NH₂Cl	Excluded	2015-11-09
4D04_RNA_Wa_D_2_wk2	dwdsome	Sample	RNA	hot water	D	2	Autumn	Surface water	UV-light, NH₂Cl	Excluded	2015-12-14
1H02_RNA_Wa_E_2_wk1	dwdsome	Sample	RNA	hot water	E	2	Winter	Groundwater	UV-light, NaOCl	Excluded	2015-02-23
1H06_RNA_Wa_E_2_wk2	dwdsome	Sample	RNA	hot water	E	2	Winter	Groundwater	UV-light, NaOCl	Excluded	2015-03-02
2H02_RNA_Wa_E_2_wk1	dwdsome	Sample	RNA	hot water	E	2	Spring	Groundwater	UV-light, NaOCl	Excluded	2015-05-18
2H07_RNA_Wa_E_2_wk2	dwdsome	Sample	RNA	hot water	E	2	Spring	Groundwater	UV-light, NaOCl	Excluded	2015-05-25
3H02_RNA_Wa_E_2_wk1	dwdsome	Sample	RNA	hot water	E	2	Summer	Groundwater	UV-light, NaOCl	Excluded	2015-09-14
4C07_RNA_Wa_E_2_wk1	dwdsome	Sample	RNA	hot water	E	2	Autumn	Groundwater	UV-light, NaOCl	Excluded	2015-11-30
4C12_RNA_Wa_E_2_wk2	dwdsome	Sample	RNA	hot water	E	2	Autumn	Groundwater	UV-light, NaOCl	Excluded	2015-12-07
5A09_RNA_E_Bi	dwdsome	Sample	RNA	pipeline biofilm	E	2	na	Groundwater	UV-light, NaOCl	Excluded	2015-12-07
5A10_RNA_E_Bi	dwdsome	Sample	RNA	pipeline biofilm	E	2	na	Groundwater	UV-light, NaOCl	Excluded	2015-12-07
5A11_RNA_E_Bi	dwdsome	Sample	RNA	pipeline biofilm	E	2	na	Groundwater	UV-light, NaOCl	Excluded	2015-12-07
5B05_RNA_A_WMDEUF	dwdsome	Sample	RNA	watermeter cold water	A	B	na	Artificial groundwater	No disinfection	Excluded	2015-12-08
1A05_DEUF_0	dwdsome	Control	DNA	negative control	N/A	N/A	N/A	N/A	N/A	Excluded	2015-01-13
1D08_DEUF_0	dwdsome	Control	DNA	negative control	N/A	N/A	N/A	N/A	N/A	Excluded	2015-03-02
2C02_DEUF_0	dwdsome	Control	DNA	negative control	N/A	N/A	N/A	N/A	N/A	Excluded	2015-04-28
2D04_DEUF_0	dwdsome	Control	DNA	negative control	N/A	N/A	N/A	N/A	N/A	Excluded	2015-05-19
2D09_DEUF_0	dwdsome	Control	DNA	negative control	N/A	N/A	N/A	N/A	N/A	Excluded	2015-05-26
3B06_DEUF_0	dwdsome	Control	DNA	negative control	N/A	N/A	N/A	N/A	N/A	Excluded	2015-08-11
3B07_DEUF_0	dwdsome	Control	DNA	negative control	N/A	N/A	N/A	N/A	N/A	Excluded	2015-08-25
3D09_DEUF_0	dwdsome	Control	DNA	negative control	N/A	N/A	N/A	N/A	N/A	Excluded	2015-09-22
4H06_DEUF_0	dwdsome	Control	DNA	negative control	N/A	N/A	N/A	N/A	N/A	Excluded	2015-10-01
4H07_DEUF_0	dwdsome	Control	DNA	negative control	N/A	N/A	N/A	N/A	N/A	Excluded	2015-10-01
4H08_DEUF_0	dwdsome	Control	DNA	negative control	N/A	N/A	N/A	N/A	N/A	Excluded	2015-10-06
4H09_DEUF_0	dwdsome	Control	DNA	negative control	N/A	N/A	N/A	N/A	N/A	Excluded	2015-10-09
4F09_DEUF_0	dwdsome	Control	DNA	negative control	N/A	N/A	N/A	N/A	N/A	Excluded	2015-11-10
5E07_Biof_0	dwdsome	Control	DNA	negative control	N/A	N/A	N/A	N/A	N/A	Excluded	2015-11-19
5E06_WMeter_0	dwdsome	Control	DNA	negative control	N/A	N/A	N/A	N/A	N/A	Excluded	2015-11-19
5F03_Biof_0	dwdsome	Control	DNA	negative control	N/A	N/A	N/A	N/A	N/A	Excluded	2015-12-08
5G02_WMeter_0	dwdsome	Control	DNA	negative control	N/A	N/A	N/A	N/A	N/A	Excluded	2015-12-15
5G06_DEUF_0	dwdsome	Control	DNA	negative control	N/A	N/A	N/A	N/A	N/A	Excluded	01.12.2015
4H12_ext _CTRL	dwdsome	Control	DNA	negative control	N/A	N/A	N/A	N/A	N/A	Excluded	N/A
5H12_ext _CTRL	dwdsome	Control	DNA	negative control	N/A	N/A	N/A	N/A	N/A	Excluded	N/A
3D12_ext _CTRL	dwdsome	Control	DNA	negative control	N/A	N/A	N/A	N/A	N/A	Excluded	N/A
2D12_ext _CTRL	dwdsome	Control	DNA	negative control	N/A	N/A	N/A	N/A	N/A	Excluded	N/A
5G04_FilterCTRL	dwdsome	Control	DNA	negative control	N/A	N/A	N/A	N/A	N/A	Excluded	N/A
4G09_FilterCTRL	dwdsome	Control	DNA	negative control	N/A	N/A	N/A	N/A	N/A	Excluded	N/A
3D04_FilterCTRL	dwdsome	Control	DNA	negative control	N/A	N/A	N/A	N/A	N/A	Excluded	N/A
4F05_FilterCTRL	dwdsome	Control	DNA	negative control	N/A	N/A	N/A	N/A	N/A	Excluded	N/A
3B03_FilterCTRL	dwdsome	Control	DNA	negative control	N/A	N/A	N/A	N/A	N/A	Excluded	N/A
2D01_FilterCTRL	dwdsome	Control	DNA	negative control	N/A	N/A	N/A	N/A	N/A	Excluded	N/A
2A10_FilterCTRL	dwdsome	Control	DNA	negative control	N/A	N/A	N/A	N/A	N/A	Excluded	N/A
5G05_FilterCTRL	dwdsome	Control	DNA	negative control	N/A	N/A	N/A	N/A	N/A	Excluded	N/A
5G03_FilterCTRL	dwdsome	Control	DNA	negative control	N/A	N/A	N/A	N/A	N/A	Excluded	N/A
1C02_NegCTRL	dwdsome	Control	DNA	negative control	N/A	N/A	N/A	N/A	N/A	Excluded	N/A
1C03_NegCTRL	dwdsome	Control	DNA	negative control	N/A	N/A	N/A	N/A	N/A	Excluded	N/A
1D09_NegCTRL	dwdsome	Control	DNA	negative control	N/A	N/A	N/A	N/A	N/A	Excluded	N/A
1D12_NegCTRL	dwdsome	Control	DNA	negative control	N/A	N/A	N/A	N/A	N/A	Excluded	N/A
2D10_BK1	dwdsome	Control	DNA	positive control	N/A	N/A	N/A	N/A	N/A	Excluded	N/A
5H10_BK1	dwdsome	Control	DNA	positive control	N/A	N/A	N/A	N/A	N/A	Excluded	N/A
4H10_BK1	dwdsome	Control	DNA	positive control	N/A	N/A	N/A	N/A	N/A	Excluded	N/A
3D10_BK1	dwdsome	Control	DNA	positive control	N/A	N/A	N/A	N/A	N/A	Excluded	N/A
1D10_Pos_BK1	dwdsome	Control	DNA	positive control	N/A	N/A	N/A	N/A	N/A	Excluded	N/A
1D11_Pos_HK1	dwdsome	Control	DNA	positive control	N/A	N/A	N/A	N/A	N/A	Excluded	N/A
5H11_HK1	dwdsome	Control	DNA	positive control	N/A	N/A	N/A	N/A	N/A	Excluded	N/A
4H11_HK1	dwdsome	Control	DNA	positive control	N/A	N/A	N/A	N/A	N/A	Excluded	N/A
3D11_HK1	dwdsome	Control	DNA	positive control	N/A	N/A	N/A	N/A	N/A	Excluded	N/A
2D11_HK1	dwdsome	Control	DNA	positive control	N/A	N/A	N/A	N/A	N/A	Excluded	N/A
1E05_DEUF_0	dwdsome	Control	RNA	negative control	N/A	N/A	N/A	N/A	N/A	Excluded	2015-01-13
1H08_DEUF_0	dwdsome	Control	RNA	negative control	N/A	N/A	N/A	N/A	N/A	Excluded	2015-03-02
2G02_DEUF_0	dwdsome	Control	RNA	negative control	N/A	N/A	N/A	N/A	N/A	Excluded	2015-04-28
2H04_DEUF_0	dwdsome	Control	RNA	negative control	N/A	N/A	N/A	N/A	N/A	Excluded	2015-05-19
2H09_DEUF_0	dwdsome	Control	RNA	negative control	N/A	N/A	N/A	N/A	N/A	Excluded	2015-05-26
3F06_DEUF_0	dwdsome	Control	RNA	negative control	N/A	N/A	N/A	N/A	N/A	Excluded	2015-08-11
3F07_DEUF_0	dwdsome	Control	RNA	negative control	N/A	N/A	N/A	N/A	N/A	Excluded	2015-08-25
3H09_DEUF_0	dwdsome	Control	RNA	negative control	N/A	N/A	N/A	N/A	N/A	Excluded	2015-09-22
4D06_DEUF_0	dwdsome	Control	RNA	negative control	N/A	N/A	N/A	N/A	N/A	Excluded	2015-10-01
4D07_DEUF_0	dwdsome	Control	RNA	negative control	N/A	N/A	N/A	N/A	N/A	Excluded	2015-10-01
4D08_DEUF_0	dwdsome	Control	RNA	negative control	N/A	N/A	N/A	N/A	N/A	Excluded	2015-10-06
4D09_DEUF_0	dwdsome	Control	RNA	negative control	N/A	N/A	N/A	N/A	N/A	Excluded	2015-10-09
4B09_DEUF_0	dwdsome	Control	RNA	negative control	N/A	N/A	N/A	N/A	N/A	Excluded	2015-11-10
5A07_Biof_0	dwdsome	Control	RNA	negative control	N/A	N/A	N/A	N/A	N/A	Excluded	2015-11-19
5A06_WMeter_0	dwdsome	Control	RNA	negative control	N/A	N/A	N/A	N/A	N/A	Excluded	2015-11-19
5B03_Biof_0	dwdsome	Control	RNA	negative control	N/A	N/A	N/A	N/A	N/A	Excluded	2015-12-08
5C02_WMeter_0	dwdsome	Control	RNA	negative control	N/A	N/A	N/A	N/A	N/A	Excluded	2015-12-15
5C06_DEUF_0	dwdsome	Control	RNA	negative control	N/A	N/A	N/A	N/A	N/A	Excluded	01.12.2015
4D12_ext _CTRL	dwdsome	Control	RNA	negative control	N/A	N/A	N/A	N/A	N/A	Excluded	N/A
5D12_ext _CTRL	dwdsome	Control	RNA	negative control	N/A	N/A	N/A	N/A	N/A	Excluded	N/A
3H12_ext _CTRL	dwdsome	Control	RNA	negative control	N/A	N/A	N/A	N/A	N/A	Excluded	N/A
2H12_ext _CTRL	dwdsome	Control	RNA	negative control	N/A	N/A	N/A	N/A	N/A	Excluded	N/A
5C04_FilterCTRL	dwdsome	Control	RNA	negative control	N/A	N/A	N/A	N/A	N/A	Excluded	N/A
4C09_FilterCTRL	dwdsome	Control	RNA	negative control	N/A	N/A	N/A	N/A	N/A	Excluded	N/A
3H04_FilterCTRL	dwdsome	Control	RNA	negative control	N/A	N/A	N/A	N/A	N/A	Excluded	N/A
4B05_FilterCTRL	dwdsome	Control	RNA	negative control	N/A	N/A	N/A	N/A	N/A	Excluded	N/A
3F03_FilterCTRL	dwdsome	Control	RNA	negative control	N/A	N/A	N/A	N/A	N/A	Excluded	N/A
2H01_FilterCTRL	dwdsome	Control	RNA	negative control	N/A	N/A	N/A	N/A	N/A	Excluded	N/A
2E10_FilterCTRL	dwdsome	Control	RNA	negative control	N/A	N/A	N/A	N/A	N/A	Excluded	N/A
5C05_FilterCTRL	dwdsome	Control	RNA	negative control	N/A	N/A	N/A	N/A	N/A	Excluded	N/A
5C03_FilterCTRL	dwdsome	Control	RNA	negative control	N/A	N/A	N/A	N/A	N/A	Excluded	N/A
1G02_NegCTRL	dwdsome	Control	RNA	negative control	N/A	N/A	N/A	N/A	N/A	Excluded	N/A
1G03_NegCTRL	dwdsome	Control	RNA	negative control	N/A	N/A	N/A	N/A	N/A	Excluded	N/A
1H09_NegCTRL	dwdsome	Control	RNA	negative control	N/A	N/A	N/A	N/A	N/A	Excluded	N/A
1H12_NegCTRL	dwdsome	Control	RNA	negative control	N/A	N/A	N/A	N/A	N/A	Excluded	N/A
2H10_BK1	dwdsome	Control	RNA	positive control	N/A	N/A	N/A	N/A	N/A	Excluded	N/A
5D10_BK1	dwdsome	Control	RNA	positive control	N/A	N/A	N/A	N/A	N/A	Excluded	N/A
4D10_BK1	dwdsome	Control	RNA	positive control	N/A	N/A	N/A	N/A	N/A	Excluded	N/A
3H10_BK1	dwdsome	Control	RNA	positive control	N/A	N/A	N/A	N/A	N/A	Excluded	N/A
1H10_Pos_BK1	dwdsome	Control	RNA	positive control	N/A	N/A	N/A	N/A	N/A	Excluded	N/A
1H11_Pos_HK1	dwdsome	Control	RNA	positive control	N/A	N/A	N/A	N/A	N/A	Excluded	N/A
5D11_HK1	dwdsome	Control	RNA	positive control	N/A	N/A	N/A	N/A	N/A	Excluded	N/A
4D11_HK1	dwdsome	Control	RNA	positive control	N/A	N/A	N/A	N/A	N/A	Excluded	N/A
3H11_HK1	dwdsome	Control	RNA	positive control	N/A	N/A	N/A	N/A	N/A	Excluded	N/A
2H11_HK1	dwdsome	Control	RNA	positive control	N/A	N/A	N/A	N/A	N/A	Excluded	N/A

## Sheet: Table S13 Pairs list
Table S13. Corresponding DNA and RNA for each sample.
DNA	RNA	Code_2
1A06_DNA_Co_A_1_wk1	1E06_RNA_Co_A_1_wk1	Co_A_1_wk1_winter
1A10_DNA_Co_A_1_wk2	1E10_RNA_Co_A_1_wk2	Co_A_1_wk2_winter
2A01_DNA_Co_A_1_wk1	2E01_RNA_Co_A_1_wk1	Co_A_1_wk1_spring
2A09_DNA_Co_A_1_wk2	2E09_RNA_Co_A_1_wk2	Co_A_1_wk2_spring
3A01_DNA_Co_A_1_wk1	3E01_RNA_Co_A_1_wk1	Co_A_1_wk1_summer
3A09_DNA_Co_A_1_wk2	3E09_RNA_Co_A_1_wk2	Co_A_1_wk2_summer
4E01_DNA_Co_A_1_wk1	4A01_RNA_Co_A_1_wk1	Co_A_1_wk1_autumn
4E09_DNA_Co_A_1_wk2	4A09_RNA_Co_A_1_wk2	Co_A_1_wk2_autumn
1A07_DNA_Co_A_2_wk1	1E07_RNA_Co_A_2_wk1	Co_A_2_wk1_winter
1A11_DNA_Co_A_2_wk2	1E11_RNA_Co_A_2_wk2	Co_A_2_wk2_winter
2A02_DNA_Co_A_2_wk1	2E02_RNA_Co_A_2_wk1	Co_A_2_wk1_spring
2A11_DNA_Co_A_2_wk2	2E11_RNA_Co_A_2_wk2	Co_A_2_wk2_spring
3A02_DNA_Co_A_2_wk1	3E02_RNA_Co_A_2_wk1	Co_A_2_wk1_summer
3A10_DNA_Co_A_2_wk2	3E10_RNA_Co_A_2_wk2	Co_A_2_wk2_summer
4E02_DNA_Co_A_2_wk1	4A02_RNA_Co_A_2_wk1	Co_A_2_wk1_autumn
4E10_DNA_Co_A_2_wk2	4A10_RNA_Co_A_2_wk2	Co_A_2_wk2_autumn
1A09_DNA_Co_A_3_wk1	1E09_RNA_Co_A_3_wk1	Co_A_3_wk1_winter
1B01_DNA_Co_A_3_wk2	1F01_RNA_Co_A_3_wk2	Co_A_3_wk2_winter
2A04_DNA_Co_A_3_wk1	2E04_RNA_Co_A_3_wk1	Co_A_3_wk1_spring
2B01_DNA_Co_A_3_wk2	2F01_RNA_Co_A_3_wk2	Co_A_3_wk2_spring
3A04_DNA_Co_A_3_wk1	3E04_RNA_Co_A_3_wk1	Co_A_3_wk1_summer
3A12_DNA_Co_A_3_wk2	3E12_RNA_Co_A_3_wk2	Co_A_3_wk2_summer
4E04_DNA_Co_A_3_wk1	4A04_RNA_Co_A_3_wk1	Co_A_3_wk1_autumn
4E12_DNA_Co_A_3_wk2	4A12_RNA_Co_A_3_wk2	Co_A_3_wk2_autumn
1A01_DNA_Co_B_1_wk1	1E01_RNA_Co_B_1_wk1	Co_B_1_wk1_winter
1B02_DNA_Co_B_1_wk2	1F02_RNA_Co_B_1_wk2	Co_B_1_wk2_winter
2A05_DNA_Co_B_1_wk1	2E05_RNA_Co_B_1_wk1	Co_B_1_wk1_spring
2B02_DNA_Co_B_1_wk2	2F02_RNA_Co_B_1_wk2	Co_B_1_wk2_spring
3A05_DNA_Co_B_1_wk1	3E05_RNA_Co_B_1_wk1	Co_B_1_wk1_summer
3B01_DNA_Co_B_1_wk2	3F01_RNA_Co_B_1_wk2	Co_B_1_wk2_summer
4E05_DNA_Co_B_1_wk1	4A05_RNA_Co_B_1_wk1	Co_B_1_wk1_autumn
4F01_DNA_Co_B_1_wk2	4B01_RNA_Co_B_1_wk2	Co_B_1_wk2_autumn
1A02_DNA_Co_B_2_wk1	1E02_RNA_Co_B_2_wk1	Co_B_2_wk1_winter
1B03_DNA_Co_B_2_wk2	1F03_RNA_Co_B_2_wk2	Co_B_2_wk2_winter
2A06_DNA_Co_B_2_wk1	2E06_RNA_Co_B_2_wk1	Co_B_2_wk1_spring
2B03_DNA_Co_B_2_wk2	2F03_RNA_Co_B_2_wk2	Co_B_2_wk2_spring
3A06_DNA_Co_B_2_wk1	3E06_RNA_Co_B_2_wk1	Co_B_2_wk1_summer
3B02_DNA_Co_B_2_wk2	3F02_RNA_Co_B_2_wk2	Co_B_2_wk2_summer
4E06_DNA_Co_B_2_wk1	4A06_RNA_Co_B_2_wk1	Co_B_2_wk1_autumn
4F02_DNA_Co_B_2_wk2	4B02_RNA_Co_B_2_wk2	Co_B_2_wk2_autumn
1A04_DNA_Co_B_3_wk1	1E04_RNA_Co_B_3_wk1	Co_B_3_wk1_winter
1B05_DNA_Co_B_3_wk2	1F05_RNA_Co_B_3_wk2	Co_B_3_wk2_winter
2A08_DNA_Co_B_3_wk1	2E08_RNA_Co_B_3_wk1	Co_B_3_wk1_spring
2B05_DNA_Co_B_3_wk2	2F05_RNA_Co_B_3_wk2	Co_B_3_wk2_spring
3A08_DNA_Co_B_3_wk1	3E08_RNA_Co_B_3_wk1	Co_B_3_wk2_summer
3B05_DNA_Co_B_3_wk2	3F05_RNA_Co_B_3_wk2	Co_B_3_wk2_summer
4E08_DNA_Co_B_3_wk1	4A08_RNA_Co_B_3_wk1	Co_B_3_wk1_autumn
4F04_DNA_Co_B_3_wk2	4B04_RNA_Co_B_3_wk2	Co_B_3_wk2_autumn
1B06_DNA_Co_C_1_wk1	1F06_RNA_Co_C_1_wk1	Co_C_1_wk1_winter
1C04_DNA_Co_C_1_wk2	1G04_RNA_Co_C_1_wk2	Co_C_1_wk2_winter
2B06_DNA_Co_C_1_wk1	2F06_RNA_Co_C_1_wk1	Co_C_1_wk1_spring
2C03_DNA_Co_C_1_wk2	2G03_RNA_Co_C_1_wk2	Co_C_1_wk2_spring
3B12_DNA_Co_C_1_wk1	3F12_RNA_Co_C_1_wk1	Co_C_1_wk1_summer
3C04_DNA_Co_C_1_wk2	3G04_RNA_Co_C_1_wk2	Co_C_1_wk2_summer
4G02_DNA_Co_C_1_wk2	4C02_RNA_Co_C_1_wk2	Co_C_1_wk2_autumn
1B07_DNA_Co_C_2_wk1	1F07_RNA_Co_C_2_wk1	Co_C_2_wk1_winter
1C05_DNA_Co_C_2_wk2	1G05_RNA_Co_C_2_wk2	Co_C_2_wk2_winter
2B07_DNA_Co_C_2_wk1	2F07_RNA_Co_C_2_wk1	Co_C_2_wk1_spring
2C04_DNA_Co_C_2_wk2	2G04_RNA_Co_C_2_wk2	Co_C_2_wk2_spring
3C01_DNA_Co_C_2_wk1	3G01_RNA_Co_C_2_wk1	Co_C_2_wk1_summer
3C05_DNA_Co_C_2_wk2	3G05_RNA_Co_C_2_wk2	Co_C_2_wk2_summer
4F06_DNA_Co_C_2_wk1	4B06_RNA_Co_C_2_wk1	Co_C_2_wk1_autumn
4G03_DNA_Co_C_2_wk2	4C03_RNA_Co_C_2_wk2	Co_C_2_wk2_autumn
1C01_DNA_Co_C_3_wk1	1G01_RNA_Co_C_3_wk1	Co_C_3_wk1_winter
1C07_DNA_Co_C_3_wk2	1G07_RNA_Co_C_3_wk2	Co_C_3_wk2_winter
2B09_DNA_Co_C_3_wk1	2F09_RNA_Co_C_3_wk1	Co_C_3_wk1_spring
2C06_DNA_Co_C_3_wk2	2G06_RNA_Co_C_3_wk2	Co_C_3_wk2_spring
3C03_DNA_Co_C_3_wk1	3G03_RNA_Co_C_3_wk1	Co_C_3_wk2_summer
3C07_DNA_Co_C_3_wk2	3G07_RNA_Co_C_3_wk2	Co_C_3_wk2_summer
4F08_DNA_Co_C_3_wk1	4B08_RNA_Co_C_3_wk1	Co_C_3_wk1_autumn
1B09_DNA_Co_D_1_wk1	1F09_RNA_Co_D_1_wk1	Co_D_1_wk1_winter
1C08_DNA_Co_D_1_wk2	1G08_RNA_Co_D_1_wk2	Co_D_1_wk2_winter
2B10_DNA_Co_D_1_wk1	2F10_RNA_Co_D_1_wk1	Co_D_1_wk1_spring
2C07_DNA_Co_D_1_wk2	2G07_RNA_Co_D_1_wk2	Co_D_1_wk2_spring
3B08_DNA_Co_D_1_wk1	3F08_RNA_Co_D_1_wk1	Co_D_1_wk1_summer
3C08_DNA_Co_D_1_wk2	3G08_RNA_Co_D_1_wk2	Co_D_1_wk2_summer
4F10_DNA_Co_D_1_wk1	4B10_RNA_Co_D_1_wk1	Co_D_1_wk1_autumn
4H02_DNA_Co_D_1_wk2	4D02_RNA_Co_D_1_wk2	Co_D_1_wk2_autumn
1B10_DNA_Co_D_2_wk1	1F10_RNA_Co_D_2_wk1	Co_D_2_wk1_winter
1C09_DNA_Co_D_2_wk2	1G09_RNA_Co_D_2_wk2	Co_D_2_wk2_winter
2B11_DNA_Co_D_2_wk1	2F11_RNA_Co_D_2_wk1	Co_D_2_wk1_spring
2C08_DNA_Co_D_2_wk2	2G08_RNA_Co_D_2_wk2	Co_D_2_wk2_spring
3B09_DNA_Co_D_2_wk1	3F09_RNA_Co_D_2_wk1	Co_D_2_wk1_summer
3C09_DNA_Co_D_2_wk2	3G09_RNA_Co_D_2_wk2	Co_D_2_wk2_summer
4F11_DNA_Co_D_2_wk1	4B11_RNA_Co_D_2_wk1	Co_D_2_wk1_autumn
4H03_DNA_Co_D_2_wk2	4D03_RNA_Co_D_2_wk2	Co_D_2_wk2_autumn
1B12_DNA_Co_D_3_wk1	1F12_RNA_Co_D_3_wk1	Co_D_3_wk1_winter
1C11_DNA_Co_D_3_wk2	1G11_RNA_Co_D_3_wk2	Co_D_3_wk2_winter
2C01_DNA_Co_D_3_wk1	2G01_RNA_Co_D_3_wk1	Co_D_3_wk1_spring
2C10_DNA_Co_D_3_wk2	2G10_RNA_Co_D_3_wk2	Co_D_3_wk2_spring
3B11_DNA_Co_D_3_wk1	3F11_RNA_Co_D_3_wk1	Co_D_3_wk2_summer
3C11_DNA_Co_D_3_wk2	3G11_RNA_Co_D_3_wk2	Co_D_3_wk2_summer
4G01_DNA_Co_D_3_wk1	4C01_RNA_Co_D_3_wk1	Co_D_3_wk1_autumn
4H05_DNA_Co_D_3_wk2	4D05_RNA_Co_D_3_wk2	Co_D_3_wk2_autumn
1D03_DNA_Co_E_1_wk1	1H03_RNA_Co_E_1_wk1	Co_E_1_wk1_winter
1D04_DNA_Co_E_1_wk2	1H04_RNA_Co_E_1_wk2	Co_E_1_wk2_winter
2C11_DNA_Co_E_1_wk1	2G11_RNA_Co_E_1_wk1	Co_E_1_wk1_spring
2D05_DNA_Co_E_1_wk2	2H05_RNA_Co_E_1_wk2	Co_E_1_wk2_spring
3C12_DNA_Co_E_1_wk1	3G12_RNA_Co_E_1_wk1	Co_E_1_wk1_summer
3D05_DNA_Co_E_1_wk2	3H05_RNA_Co_E_1_wk2	Co_E_1_wk2_summer
4G05_DNA_Co_E_1_wk1	4C05_RNA_Co_E_1_wk1	Co_E_1_wk1_autumn
4G10_DNA_Co_E_1_wk2	4C10_RNA_Co_E_1_wk2	Co_E_1_wk2_autumn
1D01_DNA_Co_E_2_wk1	1H01_RNA_Co_E_2_wk1	Co_E_2_wk1_winter
1D05_DNA_Co_E_2_wk2	1H05_RNA_Co_E_2_wk2	Co_E_2_wk2_winter
2C12_DNA_Co_E_2_wk1	2G12_RNA_Co_E_2_wk1	Co_E_2_wk1_spring
2D06_DNA_Co_E_2_wk2	2H06_RNA_Co_E_2_wk2	Co_E_2_wk2_spring
3D01_DNA_Co_E_2_wk1	3H01_RNA_Co_E_2_wk1	Co_E_2_wk1_summer
3D06_DNA_Co_E_2_wk2	3H06_RNA_Co_E_2_wk2	Co_E_2_wk2_summer
4G06_DNA_Co_E_2_wk1	4C06_RNA_Co_E_2_wk1	Co_E_2_wk1_autumn
4G11_DNA_Co_E_2_wk2	4C11_RNA_Co_E_2_wk2	Co_E_2_wk2_autumn
5E08_DNA_E_BiDEUF	5A08_RNA_E_BiDEUF	E_BiDEUF_autumn
1C12_DNA_Co_E_3_wk1	1G12_RNA_Co_E_3_wk1	Co_E_3_wk1_winter
1D07_DNA_Co_E_3_wk2	1H07_RNA_Co_E_3_wk2	Co_E_3_wk2_winter
2D03_DNA_Co_E_3_wk1	2H03_RNA_Co_E_3_wk1	Co_E_3_wk1_spring
2D08_DNA_Co_E_3_wk2	2H08_RNA_Co_E_3_wk2	Co_E_3_wk2_spring
3D03_DNA_Co_E_3_wk1	3H03_RNA_Co_E_3_wk1	Co_E_3_wk1_summer
3D08_DNA_Co_E_3_wk2	3H08_RNA_Co_E_3_wk2	Co_E_3_wk2_summer
4G08_DNA_Co_E_3_wk1	4C08_RNA_Co_E_3_wk1	Co_E_3_wk1_autumn
4H01_DNA_Co_E_3_wk2	4D01_RNA_Co_E_3_wk2	Co_E_3_wk2_autumn
1A08_DNA_Wa_A_2_wk1	1E08_RNA_Wa_A_2_wk1	Wa_A_2_wk1_winter
1A12_DNA_Wa_A_2_wk2	1E12_RNA_Wa_A_2_wk2	Wa_A_2_wk2_winter
2A03_DNA_Wa_A_2_wk1	2E03_RNA_Wa_A_2_wk1	Wa_A_2_wk1_spring
2A12_DNA_Wa_A_2_wk2	2E12_RNA_Wa_A_2_wk2	Wa_A_2_wk2_spring
3A03_DNA_Wa_A_2_wk1	3E03_RNA_Wa_A_2_wk1	Wa_A_2_wk1_summer
3A11_DNA_Wa_A_2_wk2	3E11_RNA_Wa_A_2_wk2	Wa_A_2_wk2_summer
4E03_DNA_Wa_A_2_wk1	4A03_RNA_Wa_A_2_wk1	Wa_A_2_wk1_autumn
4E11_DNA_Wa_A_2_wk2	4A11_RNA_Wa_A_2_wk2	Wa_A_2_wk2_autumn
1A03_DNA_Wa_B_2_wk1	1E03_RNA_Wa_B_2_wk1	Wa_B_2_wk1_winter
1B04_DNA_Wa_B_2_wk2	1F04_RNA_Wa_B_2_wk2	Wa_B_2_wk2_winter
2A07_DNA_Wa_B_2_wk1	2E07_RNA_Wa_B_2_wk1	Wa_B_2_wk1_spring
2B04_DNA_Wa_B_2_wk2	2F04_RNA_Wa_B_2_wk2	Wa_B_2_wk2_spring
3A07_DNA_Wa_B_2_wk1	3E07_RNA_Wa_B_2_wk1	Wa_B_2_wk1_summer
3B04_DNA_Wa_B_2_wk2	3F04_RNA_Wa_B_2_wk2	Wa_B_2_wk2_summer
4E07_DNA_Wa_B_2_wk1	4A07_RNA_Wa_B_2_wk1	Wa_B_2_wk1_autumn
4F03_DNA_Wa_B_2_wk2	4B03_RNA_Wa_B_2_wk2	Wa_B_2_wk2_autumn
1B08_DNA_Wa_C_2_wk1	1F08_RNA_Wa_C_2_wk1	Wa_C_2_wk1_winter
1C06_DNA_Wa_C_2_wk2	1G06_RNA_Wa_C_2_wk2	Wa_C_2_wk2_winter
2B08_DNA_Wa_C_2_wk1	2F08_RNA_Wa_C_2_wk1	Wa_C_2_wk1_spring
2C05_DNA_Wa_C_2_wk2	2G05_RNA_Wa_C_2_wk2	Wa_C_2_wk2_spring
3C02_DNA_Wa_C_2_wk1	3G02_RNA_Wa_C_2_wk1	Wa_C_2_wk1_summer
3C06_DNA_Wa_C_2_wk2	3G06_RNA_Wa_C_2_wk2	Wa_C_2_wk2_summer
4F07_DNA_Wa_C_2_wk1	4B07_RNA_Wa_C_2_wk1	Wa_C_2_wk1_autumn
4G04_DNA_Wa_C_2_wk2	4C04_RNA_Wa_C_2_wk2	Wa_C_2_wk2_autumn
1B11_DNA_Wa_D_2_wk1	1F11_RNA_Wa_D_2_wk1	Wa_D_2_wk1_winter
1C10_DNA_Wa_D_2_wk2	1G10_RNA_Wa_D_2_wk2	Wa_D_2_wk2_winter
2B12_DNA_Wa_D_2_wk1	2F12_RNA_Wa_D_2_wk1	Wa_D_2_wk1_spring
2C09_DNA_Wa_D_2_wk2	2G09_RNA_Wa_D_2_wk2	Wa_D_2_wk2_spring
3B10_DNA_Wa_D_2_wk1	3F10_RNA_Wa_D_2_wk1	Wa_D_2_wk1_summer
3C10_DNA_Wa_D_2_wk2	3G10_RNA_Wa_D_2_wk2	Wa_D_2_wk2_summer
4F12_DNA_Wa_D_2_wk1	4B12_RNA_Wa_D_2_wk1	Wa_D_2_wk1_autumn
4H04_DNA_Wa_D_2_wk2	4D04_RNA_Wa_D_2_wk2	Wa_D_2_wk2_autumn
1D02_DNA_Wa_E_2_wk1	1H02_RNA_Wa_E_2_wk1	Wa_E_2_wk1_winter
1D06_DNA_Wa_E_2_wk2	1H06_RNA_Wa_E_2_wk2	Wa_E_2_wk2_winter
2D02_DNA_Wa_E_2_wk1	2H02_RNA_Wa_E_2_wk1	Wa_E_2_wk1_spring
2D07_DNA_Wa_E_2_wk2	2H07_RNA_Wa_E_2_wk2	Wa_E_2_wk2_spring
3D02_DNA_Wa_E_2_wk1	3H02_RNA_Wa_E_2_wk1	Wa_E_2_wk1_summer
3D07_DNA_Wa_E_2_wk2	3H07_RNA_Wa_E_2_wk2	Wa_E_2_wk2_summer
4G07_DNA_Wa_E_2_wk1	4C07_RNA_Wa_E_2_wk1	Wa_E_2_wk1_autumn
4G12_DNA_Wa_E_2_wk2	4C12_RNA_Wa_E_2_wk2	Wa_E_2_wk2_autumn
5E02_DNA_D_Bi	5A02_RNA_D_Bi	D_Bi_1
5E03_DNA_D_Bi	5A03_RNA_D_Bi	D_Bi_2
5E04_DNA_D_Bi	5A04_RNA_D_Bi	D_Bi_3
5E09_DNA_E_Bi	5A09_RNA_E_Bi	E_Bi_1
5E10_DNA_E_Bi	5A10_RNA_E_Bi	E_Bi_2
5E11_DNA_E_Bi	5A11_RNA_E_Bi	E_Bi_3
5F08_DNA_A_WM	5B08_RNA_A_WM	A_WM
5F09_DNA_A_WM	5B09_RNA_A_WM	A_WM
5F10_DNA_B_WM	5B10_RNA_B_WM	B_WM
5F11_DNA_B_WM	5B11_RNA_B_WM	B_WM
5G01_DNA_C_WM	5C01_RNA_C_WM	C_WM
5E01_DNA_C_WM	5A01_RNA_C_WM	C_WM
5E05_DNA_D_WM	5A05_RNA_D_WM	D_WM
5E12_DNA_E_WM	5A12_RNA_E_WM	E_WM
5F01_DNA_E_WM	5B01_RNA_E_WM	E_WM
5F02_DNA_E_WM	5B02_RNA_E_WM	E_WM
5F04_DNA_A_WMDEUF	5B04_RNA_A_WMDEUF	A_WMDEUF
5F05_DNA_A_WMDEUF	5B05_RNA_A_WMDEUF	A_WMDEUF
5F06_DNA_B_WMDEUF	5B06_RNA_B_WMDEUF	B_WMDEUF
5F07_DNA_B_WMDEUF	5B07_RNA_B_WMDEUF	B_WMDEUF
5F12_DNA_C_WMDEUF	5B12_RNA_C_WMDEUF	C_WMDEUF
